# Supplementary material for: Population-scale study of eRNA transcription reveals bipartite functional enhancer architecture
Source: Nat Commun. 2020 Nov 24;11:5963. doi: 10.1038/s41467-020-19829-z (PMC7687912; doi:10.1038/s41467-020-19829-z)
Supplement: Supplementary file 5 — Supplementary Data 1 [file 41467_2020_19829_MOESM5_ESM.xlsx]

## Sheet: Sheet1
Individuals	PRO-cap batch	PRO-cap replicate batch	PRO-seq batch	PRO-seq replicate batch	Hapmap III phased genotype available	PRO-cap data available	PRO-cap replicate data available	PRO-seq & replicate data available	PRO-cap allele specific mapping	PRO-cap replicate allele specific mapping
GM18486	3	.	.	.	Yes	Yes	No	No	Yes	No
GM18498*	6	.	.	.	Yes	No	No	No	No	No
GM18499	3	.	.	.	Yes	Yes	No	No	Yes	No
GM18501	6	.	.	.	Yes	Yes	No	No	Yes	No
GM18502	3	.	.	.	Yes	Yes	No	No	Yes	No
GM18504	6	.	.	.	Yes	Yes	No	No	Yes	No
GM18505	1	9	2	10	Yes	Yes	Yes	Yes	Yes	Yes
GM18507	3	.	.	.	Yes	Yes	No	No	Yes	No
GM18508	6	.	.	.	Yes	Yes	No	No	Yes	No
GM18510	3	.	.	.	Yes	Yes	No	No	Yes	No
GM18511	6	.	.	.	Yes	Yes	No	No	Yes	No
GM18516	3	.	.	.	Yes	Yes	No	No	Yes	No
GM18517	1	9	2	10	Yes	Yes	Yes	Yes	Yes	Yes
GM18519	6	.	.	.	Yes	Yes	No	No	Yes	No
GM18520	1	9	2	10	Yes	Yes	Yes	Yes	Yes	Yes
GM18522	1	9	2	10	Yes	Yes	Yes	Yes	Yes	Yes
GM18852	3	.	.	.	Yes	Yes	No	No	Yes	No
GM18853	6	.	.	.	Yes	Yes	No	No	Yes	No
GM18855	3	.	.	.	Yes	Yes	No	No	Yes	No
GM18856	6	.	.	.	Yes	Yes	No	No	Yes	No
GM18858	3	.	.	.	Yes	Yes	No	No	Yes	No
GM18859	6	.	.	.	Yes	Yes	No	No	Yes	No
GM18861	3	.	.	.	Yes	Yes	No	No	Yes	No
GM18862	6	.	.	.	Yes	Yes	No	No	Yes	No
GM18870	4	.	.	.	Yes	Yes	No	No	Yes	No
GM18907	7	.	.	.	Yes	Yes	No	No	Yes	No
GM18909	4	.	.	.	Yes	Yes	No	No	Yes	No
GM18912	7	.	.	.	Yes	Yes	No	No	Yes	No
GM18913	4	.	.	.	Yes	Yes	No	No	Yes	No
GM18916	7	.	.	.	Yes	Yes	No	No	Yes	No
GM19092	4	.	.	.	Yes	Yes	No	No	Yes	No
GM19093	7	.	.	.	Yes	Yes	No	No	Yes	No
GM19098	4	.	.	.	Yes	Yes	No	No	Yes	No
GM19099	1	9	2	10	Yes	Yes	Yes	Yes	Yes	Yes
GM19101	7	.	.	.	Yes	Yes	No	No	Yes	No
GM19114	4	.	.	.	Yes	Yes	No	No	Yes	No
GM19116	7	.	.	.	Yes	Yes	No	No	Yes	No
GM19119	4	.	.	.	Yes	Yes	No	No	Yes	No
GM19127	7	.	.	.	Yes	Yes	No	No	Yes	No
GM19130	4	.	.	.	Yes	Yes	No	No	Yes	No
GM19131	1	9	2	10	Yes	Yes	Yes	Yes	Yes	Yes
GM19137	7	.	.	.	Yes	Yes	No	No	Yes	No
GM19138	4	.	.	.	Yes	Yes	No	No	Yes	No
GM19140	7	.	.	.	Yes	Yes	No	No	Yes	No
GM19141	5	.	.	.	Yes	Yes	No	No	Yes	No
GM19143	7	.	.	.	Yes	Yes	No	No	Yes	No
GM19144	5	.	.	.	Yes	Yes	No	No	Yes	No
GM19147	8	.	.	.	Yes	Yes	No	No	Yes	No
GM19152	5	.	.	.	Yes	Yes	No	No	Yes	No
GM19153	8	.	.	.	Yes	Yes	No	No	Yes	No
GM19159	5	.	.	.	Yes	Yes	No	No	Yes	No
GM19160	8	.	.	.	Yes	Yes	No	No	Yes	No
GM19171	4	.	.	.	Yes	Yes	No	No	Yes	No
GM19190	8	.	.	.	Yes	Yes	No	No	Yes	No
GM19192	5	.	.	.	No	Yes	No	No	No	No
GM19193**	1	9	2	10	No	Yes	No	Yes	No	No
GM19200	8	.	.	.	Yes	Yes	No	No	Yes	No
GM19201	5	.	.	.	Yes	Yes	No	No	Yes	No
GM19203	8	.	.	.	Yes	Yes	No	No	Yes	No
GM19204	5	.	.	.	Yes	Yes	No	No	Yes	No
GM19206	8	.	.	.	Yes	Yes	No	No	Yes	No
GM19207	5	.	.	.	Yes	Yes	No	No	Yes	No
GM19209	8	.	.	.	Yes	Yes	No	No	Yes	No
GM19210	5	.	.	.	Yes	Yes	No	No	Yes	No
GM19222**	1	9	2	10	Yes	Yes	No	Yes	Yes	No
GM19223	8	.	.	.	Yes	Yes	No	No	Yes	No
GM19225	5	.	.	.	Yes	Yes	No	No	Yes	No
GM19238	1	9	2	10	Yes	Yes	Yes	Yes	Yes	Yes
GM19239	1	9	2	10	Yes	Yes	Yes	Yes	Yes	Yes
GM19257	7	.	.	.	Yes	Yes	No	No	Yes	No
Total	70	10	10	10	68	69	8	10	67	8
*: library failure
**: cross contamination in PRO-cap replicates

## Sheet: Sheet2
All samples
PROcap.GM18522.rep2
PROcap.GM18520.rep2
PROcap.GM18505.rep2
PROcap.GM19099.rep2
PROcap.GM19239.rep2
PROcap.GM18222.rep2
PROcap.GM18517.rep2
PROcap.GM19131.rep2
PROcap.GM19193.rep2
PROcap.GM19238.rep2
PROseq.GM18505.rep1
PROseq.GM18517.rep1
PROseq.GM18520.rep1
PROseq.GM18522.rep1
PROseq.GM19099.rep1
PROcap.GM19099.rep1
PROseq.GM19131.rep1
PROseq.GM19193.rep1
PROseq.GM19222.rep1
PROseq.GM19238.rep1
PROseq.GM19239.rep1
PROcap.GM18505.rep1
PROcap.GM18517.rep1
PROcap.GM18520.rep1
PROcap.GM18522.rep1
PROcap.GM19099.rep1
PROcap.GM19131.rep1
PROcap.GM19193.rep1
PROcap.GM19222.rep1
PROcap.GM19238.rep1
PROcap.GM19239.rep1
PROseq.GM18505.rep1.reseq
PROseq.GM18517.rep1.reseq
PROseq.GM18520.rep1.reseq
PROseq.GM18522.rep1.reseq
PROseq.GM19193.rep1.reseq
PROseq.GM19131.rep1.reseq
PROseq.GM19099.rep1.reseq
PROseq.GM19222.rep1.reseq
PROseq.GM19238.rep1.reseq
PROseq.GM19239.rep1.reseq
